# Supplementary material for: The Different Spatial Distribution Patterns of Nitrifying and Denitrifying Microbiome in the Biofilters of the Recirculating Aquaculture System
Source: Microorganisms. 2025 Aug 6;13(8):1833. doi: 10.3390/microorganisms13081833 (PMC12388831; doi:10.3390/microorganisms13081833)
Supplement: Supplementary file 1 [file microorganisms-13-01833-s001.zip]

Archive with 1 entries (1 files):
- microorganisms-3751555-supplementary.pdf
